# Supplementary material for: Gaussian-binary restricted Boltzmann machines for modeling natural image statistics
Source: PLoS One. 2017 Feb 2;12(2):e0171015. doi: 10.1371/journal.pone.0171015 (PMC5289828; doi:10.1371/journal.pone.0171015)
Supplement: S1 File — Python code for creating the 2D data used in the experiments. (PY) [file pone.0171015.s001.py]

import numpy as numx 

def generate_2D_mixtures(num_samples, 
                         mean = 0.0, 
                         scale = numx.sqrt(2.0) / 2.0):
    ''' Creates a dataset containing 2D data points from a random mixtures of
        two independent Laplacian distributions.
     
    :Info:
        Every sample is a 2-dimensional mixture of two sources. The sources 
        can either be super_gauss or sub_gauss. If x is one sample generated 
        by mixing s, i.e. x = A*s, then the mixing_matrix is A.

    :Parameters:
        num_samples: The number of training samples.
                    -type: int
                     
        mean:        The mean of the two independent sources.
                    -type: float
                     
        scale:       The scale of the two independent sources.
                    -type: float

    :Returns:
        Data and mixing matrix
       -type: list of numpy arrays ([num samples, 2], [2,2])

    '''
    source = numx.concatenate( (numx.random.laplace(mean, scale, 
             num_samples), numx.random.laplace(mean, scale, num_samples)) 
             ).reshape(num_samples, 2, order = 'F') 
    mixing_matrix = numx.random.rand(2,2) - 0.5
    mixture = numx.dot(source, mixing_matrix.T)
    return mixture, mixing_matrix
